# Supplementary material for: Harnessing Pentameric Scaffold of Cholera Toxin B (CTB) for Design of Subvirion Recombinant Dengue Virus Vaccine
Source: Vaccines (Basel). 2024 Jan 17;12(1):92. doi: 10.3390/vaccines12010092 (PMC10819241; doi:10.3390/vaccines12010092)
Supplement: Supplementary file 1 [file vaccines-12-00092-s001.zip]

Archive with 1 entries (1 files):
- vaccines-2796796-supplementary.pdf
